# Supplementary material for: Fetal brain volumes and brain gyrification index associated with opioid exposure
Source: Brain Commun. 2026 Apr 30;8(3):fcag158. doi: 10.1093/braincomms/fcag158 (PMC13184692; doi:10.1093/braincomms/fcag158)
Supplement: fcag158_Supplementary_Data [file fcag158_supplementary_data.zip]

Archive with 2 entries (2 files):
- gyrification_index.m
- Supplementary_Table_1.docx
