# Supplementary material for: Fetal brain volumes and brain gyrification index associated with opioid exposure
Source: Brain Commun. 2026 Apr 30;8(3):fcag158. doi: 10.1093/braincomms/fcag158 (PMC13184692; doi:10.1093/braincomms/fcag158)
Supplement: fcag158_Supplementary_Data [file fcag158_supplementary_data.zip › gyrification_index.m]

function [GI,InnerSA,OuterSA,full_hull] = gyrification_index(filename)
% Import a nifti file of a brain mask
% CSF, cerebellum, and brainstem should be removed

img = niftiread(filename);
[~,~,z] = size(img);

for n = 1:z
    img_slice = img(:,:,n);
    hull_slice{n} = bwconvhull(img_slice);
end

full_hull = [];
full_hull = cat(3,full_hull,hull_slice{:});

% Create alpha surfaces
inner_points = find(img);
[x1, y1, z1] = ind2sub(size(img), inner_points);
P1 = [x1 y1 z1];
P1 = unique(P1, 'rows');
inner_shp = alphaShape(P1, 1);

outer_points = find(full_hull);
[x2, y2, z2] = ind2sub(size(full_hull), outer_points);
P2 = [x2 y2 z2];
P2 = unique(P2, 'rows');
outer_shp = alphaShape(P2, 1);

% Calculate surface areas
OuterSA = surfaceArea(outer_shp);
InnerSA = surfaceArea(inner_shp);

% Calculate gyrification index
GI = InnerSA / OuterSA;
